# Supplementary material for: Development of Neurogenic Detrusor Overactivity after Thoracic Spinal Cord Injury Is Accompanied by Time-Dependent Changes in Lumbosacral Expression of Axonal Growth Regulators
Source: Int J Mol Sci. 2022 Aug 4;23(15):8667. doi: 10.3390/ijms23158667 (PMC9368817; doi:10.3390/ijms23158667)
Supplement: Supplementary file 1 [file ijms-23-08667-s001.zip]

Archive with 4 entries (4 files):
- Chambel et al Legendas July 14th (REVISED by all).pdf
- Supplementary figure S1 28th June - IHC Lesion sites Repulsive cues.pdf
- Supplementary figure S2 28th June - IHC SC Phosphacan.pdf
- Supplementary figure S3 28th June - IHC SC Nogo-A.pdf
